# Supplementary material for: Coordination of agricultural informatization and agricultural economy development: A panel data analysis from Shandong Province, China
Source: PLoS One. 2022 Sep 16;17(9):e0273110. doi: 10.1371/journal.pone.0273110 (PMC9481045; doi:10.1371/journal.pone.0273110)
Supplement: S1 Data — (XLSX) [file pone.0273110.s001.xlsx]

## Sheet: Data of each city
2016
City	Total business volume of posts and telecommunications (100 million yuan)	Total Telecom Business (100 million yuan)	roadband Access Users (10,000 households)	Number of computers used per 100 people（Tai）	Gross agricultural output value（One hundred million yuan）	Per capita net income of farmers（yuan）
Jinan	164.7	110.4	262.3	38	559.76	15346
Qingdao	194	135.4	291.6	29	674.27	17969
Zibo	54.3	42.4	119.2	16	274.08	15674
Zaozhuang	35	26.4	86.3	15	325.37	13018
Dongying	28.8	25.3	72.3	26	260.28	14999
Yantai	91.2	68.1	186.2	19	865.08	16721
Weifang	102.5	77.2	206.2	20	985.91	16098
Jining	68.1	54.1	162.1	17	962.59	13615
Tai’an	48.3	37.7	120.7	13	517.2	14428
Weihai	42.3	30.7	91.1	15	466.99	17573
Rizhao	28.9	22.8	72.3	20	269.57	13379
Linyi	104.4	75.8	204.7	13	678.66	11646
Dezhou	45.7	34.7	117.1	11	670.87	12248
Liaocheng	47.6	35.4	112.9	12	636.22	11387
Binzhou	36.4	28.9	111.3	15	485.84	13736
Heze	61.7	49.3	114.5	9	514.65	10705
2017
City	Total business volume of posts and telecommunications (100 million yuan)	Total Telecom Business (100 million yuan)	roadband Access Users (10,000 households)	Number of computers used per 100 people（Tai）	Gross agricultural output value（One hundred million yuan）	Per capita net income of farmers（yuan）
Jinan	267.5	202.8	283.9	36	505.08	16594
Qingdao	319	246.5	306.4	31	697.89	19364
Zibo	83.9	71.3	127.7	19	258.61	16953
Zaozhuang	53.5	41.9	95	10	287.05	14164
Dongying	45.1	40.6	78.1	27	274.17	16252
Yantai	146.7	118.5	196.3	21	912.52	18051
Weifang	168.6	134.1	223	22	953.2	17434
Jining	111.4	91.9	183.1	17	897.82	14845
Tai’an	76.9	63.4	130.2	14	523.29	15674
Weihai	64.9	50	95.3	16	499.21	18963
Rizhao	48.5	40.2	75.1	23	296.12	14540
Linyi	172.1	128.9	227.1	18	649.82	12613
Dezhou	71.8	56.9	125.5	12	670.82	13389
Liaocheng	75.9	28	124.3	13	567.83	12415
Binzhou	57.6	47.8	120.6	16	458.01	14907
Heze	102.1	85.8	157.3	10	500.49	11753
2018
City	Total business volume of posts and telecommunications (100 million yuan)	Total Telecom Business (100 million yuan)	roadband Access Users (10,000 households)	Number of computers used per 100 people（Tai）	Gross agricultural output value（One hundred million yuan）	Per capita net income of farmers（yuan）
Jinan	565.4	475.6	307.6	37	514.9	17924
Qingdao	652.1	569.2	334.6	35	736.99	20820
Zibo	192.2	172.8	140	21	269.14	18273
Zaozhuang	123.8	108.5	110.3	13	298.89	15345
Dongying	103.4	97.7	87.8	35	283.32	17485
Yantai	312.7	278.9	209.2	24	957.3	19425
Weifang	376.6	331	250.4	18	983.59	18719
Jining	266.6	239.2	207.8	18	926.27	16055
Tai’an	169.3	149.4	145.7	22	548.78	16959
Weihai	139.4	119.7	102.3	25	517.52	20423
Rizhao	106.6	97	81	19	316.16	15785
Linyi	417.6	343.3	255.2	16	316.16	13638
Dezhou	157.4	137.9	144.9	17	689.93	14564
Liaocheng	175.5	150.6	143.1	17	586.1	13492
Binzhou	127.4	113.4	139.9	17	465.39	16061
Heze	258.3	235.2	179.7	17	523.22	12848
2019
City	Total business volume of posts and telecommunications (100 million yuan)	Total Telecom Business (100 million yuan)	roadband Access Users (10,000 households)	Number of computers used per 100 people（Tai）	Gross agricultural output value（One hundred million yuan）	Per capita net income of farmers（yuan）
Jinan	869.4	754.3	395.5	38	424.04	19454
Qingdao	915.6	812.1	380.3	39	360.09	22573
Zibo	284.1	259.3	153.7	23	178.12	19916
Zaozhuang	207.9	186.9	121.9	19	192.15	16747
Dongying	155.3	148.4	89.8	34	95.91	19013
Yantai	471.7	428.8	236.6	28	431.38	21218
Weifang	578.2	513.9	281.2	26	525.04	20369
Jining	435	396.5	224.8	20	515.8	17644
Tai’an	259.6	235.7	146.3	18	324.46	18621
Weihai	210.2	187.4	111	25	90.12	22171
Rizhao	166.7	151.1	89.2	27	109.75	17312
Linyi	685.3	573.6	281.1	18	433.97	14979
Dezhou	263.1	227	156.9	22	304.52	16028
Liaocheng	310.6	274.9	156	19	391.63	14816
Binzhou	208.7	188	150.3	18	190.94	17480
Heze	437	402.7	211.6	15	346.52	14176
