# Supplementary material for: Coordination of agricultural informatization and agricultural economy development: A panel data analysis from Shandong Province, China
Source: PLoS One. 2022 Sep 16;17(9):e0273110. doi: 10.1371/journal.pone.0273110 (PMC9481045; doi:10.1371/journal.pone.0273110)
Supplement: S2 Data — (XLSX) [file pone.0273110.s002.xlsx]

## Sheet: Sheet1
	Index data of Shandong Province from 2010 to 2020
	Year	Total post and telecommunications business（(100 million yuan)）	Total telecom business volume（(100 million yuan)）	Mobile Internet users（10,000 households）	Broadband access users(10,000 households)	Rural electricity consumption（Billion kwh）	Rural telephone users（10,000 households）	Number of computers used per 100 people（Tai）	Gross agricultural output value （100 million yuan）	Per capita net income of farmers（yuan）
	2011	771.2	723.6	4371	1154.1	456.52	809	7.8	3843.6	8342.13
	2012	849.2	797.6	4865.1	1364.1	465.79	786.8	8	3960.62	9446.54
	2013	919.7	863.7	5556.1	1465.1	471.38	712.2	15.8	4509.88	10686.9
	2014	1213.6	1068.85	5569.2	1523.9	480.038	538.9	16.9	2799.3	11882.3
	2015	1458.6	1253.12	6109.6	1625.7	482.3	343.9	18	4929.9	12930.4
	2016	1165	863.382	7391.2	2366.5	488.84	292.2	18	4641.35	15117.5
	2017	1887.7	1494.76	8508	2588.7	488.45	245	20	4640.75	15117.5
	2018	4180.3	3651.92	8552.3	2884.8	416.24	228.3	24	4678.26	16297
	2019	6504.6	5786.61	8855.3	3186.1	435.92	235.5	27	4914.43	17775.5
	Data source: China Statistical Yearbook
	Standardization of index data
	Year	Total post and telecommunications business（(100 million yuan)）	Total telecom business volume（(100 million yuan)）	Mobile Internet users（10,000 households）	Broadband access users(10,000 households)	Rural electricity consumption（Billion kwh）	Rural telephone users（10,000 households）	Number of computers used per 100 people（Tai）	Gross agricultural output value （100 million yuan）	Per capita net income of farmers（yuan）
	2011	0	0	0	0	0.554821	1	0	0.490144	0
	2012	0.0136045	0.0146158	0.110184	0.103346	0.682507	0.96177	0.0104167	0.545067	0.117075
	2013	0.0259009	0.0276713	0.264278	0.153051	0.759504	0.833305	0.416667	0.802863	0.248558
	2014	0.0771619	0.0681907	0.267199	0.181988	0.878762	0.534872	0.473958	0	0.375279
	2015	0.119894	0.104585	0.387708	0.232087	0.909917	0.19907	0.53125	1	0.486386
	2016	0.0686852	0.0276085	0.673505	0.596654	1	0.11004	0.53125	0.864569	0.718242
	2017	0.194736	0.152313	0.922552	0.706004	0.994628	0.0287584	0.635417	0.864287	0.718242
	2018	0.594604	0.578375	0.932431	0.851722	0	0	0.84375	0.881892	0.843273
	2019	1	1	1	1	0.271074	0.0123988	1	0.992739	1
	Year	Total post and telecommunications business（(100 million yuan)）	Total telecom business volume（(100 million yuan)）	Mobile Internet users（10,000 households）	Broadband access users(10,000 households)	Rural electricity consumption（Billion kwh）	Rural telephone users（10,000 households）	Number of computers used per 100 people（Tai）	Gross agricultural output value （100 million yuan）	Per capita net income of farmers（yuan）
	2011	0	0	0	0	0.0916875	0.271723	0	0.0760908	0
	2012	0.00649507	0.00740657	0.0241746	0.0270197	0.112788	0.261335	0.00234467	0.0846172	0.025976
	2013	0.0123656	0.0140224	0.0579829	0.0400149	0.125513	0.226428	0.0937866	0.124638	0.0551487
	2014	0.0368387	0.0345556	0.0586238	0.0475804	0.145221	0.145337	0.106682	0	0.0832648
	2015	0.0572399	0.0529987	0.0850637	0.0606786	0.150369	0.054092	0.119578	0.155242	0.107917
	2016	0.0327918	0.0139906	0.147768	0.155994	0.165256	0.0299003	0.119578	0.134217	0.159359
	2017	0.0929712	0.0771845	0.202409	0.184583	0.164368	0.00781433	0.143025	0.134174	0.159359
	2018	0.283876	0.293092	0.204577	0.222681	0	0	0.189918	0.136907	0.187101
	2019	0.477421	0.50675	0.219401	0.261448	0.0447967	0.00336905	0.225088	0.154115	0.221874
	Index	X1	X2	X3	X4	X5	X6	X7	X8	X9
	Ej	0.644334	0.60519	0.862149	0.832053	0.921257	0.746947	0.870244	0.934441	0.880608
	Wj	0.208874	0.231862	0.0809563	0.098631	0.046244	0.148612	0.0762023	0.0385014	0.070116
